# Supplementary material for: Thermomechanical Properties and Fracture Toughness Improvement of Thermosetting Vinyl Ester Using Liquid Metal and Graphene Nanoplatelets
Source: Polymers (Basel). 2022 Dec 9;14(24):5397. doi: 10.3390/polym14245397 (PMC9783833; doi:10.3390/polym14245397)
Supplement: Supplementary file 1 [file polymers-14-05397-s001.zip]

Archive with 1 entries (1 files):
- polymers-2011686-supplementary.pdf
